# Supplementary material for: New Perspectives of Multiplex Mass Spectrometry Blood Protein Quantification on Microsamples in Biological Monitoring of Elderly Patients
Source: Int J Mol Sci. 2023 Apr 10;24(8):6989. doi: 10.3390/ijms24086989 (PMC10139225; doi:10.3390/ijms24086989)
Supplement: Supplementary file 1 [file ijms-24-06989-s001.zip]

Archive with 1 entries (1 files):
- ijms-2282054-supplementary.pdf
